# Supplementary material for: Surgical Repair of a Quadricuspid Aortic Valve With Severe Regurgitation Utilizing “Tricuspidization” and Annular Banding: A Case and Technique Details Report
Source: Front Cardiovasc Med. 2022 May 3;9:871818. doi: 10.3389/fcvm.2022.871818 (PMC9110680; doi:10.3389/fcvm.2022.871818)
Supplement: Supplementary file 4 [file Presentation_2.ZIP]

Archive with 2 entries (2 files):
- Operation Video.mp4
- __MACOSX/._Operation Video.mp4
